# Supplementary material for: Toward Development of the Male Pill: A Decade of Potential Non-hormonal Contraceptive Targets
Source: Front Cell Dev Biol. 2020 Feb 26;8:61. doi: 10.3389/fcell.2020.00061 (PMC7054227; doi:10.3389/fcell.2020.00061)
Supplement: TABLE S1 — Orthologous mouse genes and mouse model information of 202 reproductive tract-specific human genes associated with male infertility in humans. Mouse ortholog gene symbols and phenotype information collected from Ensembl BioMart and MGI. For publication references refer to MGI. “Incomplete mouse data available” means not all orthologs have been knocked-out. ‡Genes that have been knocked-out are indicated in bold. *In instances where more than one mouse ortholog exists, the male infertile mouse ortholog is indicated in bold. [file Table_1.xlsx]

## Sheet: Consolidated
No Known Mouse Ortholog
Human Gene Symbol	Mouse Ortholog Gene Symbol	Drug Target Type
KLK2	---	Enzyme
CDY2A	---	Epigenetic
RHOXF2	---	TF
BPY2B	---	Unknown
BPY2C	---	Unknown
CDY1B	---	Unknown
HSFX2	---	Unknown
SPANXA1	---	Unknown
SPANXC	---	Unknown
TSPY1	---	Unknown
BPY2	---	Unknown
DAZ1	---	Unknown
GNRH2	---	Unknown
PIWIL3	---	Unknown
RPS4Y2	---	Unknown
SPANXA2	---	Unknown
SPANXB1	---	Unknown
SPANXD	---	Unknown
SPATA12	---	Unknown
VCX	---	Unknown
VCY	---	Unknown
Incomplete Mouse Data Available – Not Male Infertile
Human Gene Symbol	Mouse Ortholog Gene Symbol‡	Drug Target Type
KLK3	Klk1, Klk1b1, Klk1b11, Klk1b16, Klk1b21, Klk1b22, Klk1b24, Klk1b26, Klk1b27, Klk1b3, Klk1b4, Klk1b5, Klk1b8, Klk1b9	Enzyme
SPAM1	Hyal5, Spam1	Enzyme
TGIF2LX	Tgif2lx1, Tgif2lx2	TF
TGIF2LY	Tgif2lx1, Tgif2lx2	TF
MAGEA9	1700080O16Rik, 3830417A13Rik, Magea1, Magea10, Magea2, Magea3, Magea4, Magea5, Magea6, Magea8	Unknown
MAGEA3	1700080O16Rik, 3830417A13Rik, Magea1, Magea10, Magea2, Magea3, Magea4, Magea5, Magea6, Magea8	Unknown
SEMG1	Svs2, Svs3a, Svs3b	Unknown
SEMG2	Svs2, Svs3a, Svs3b	Unknown
TAF7L	4933416C03Rik, Taf7l, Taf7l2	Unknown
TUBA3C	Tuba3a, Tuba3b	Unknown
Display Male Infertility Phenotype in Null Mice
Human Gene Symbol	Mouse Ortholog Gene Symbol*	Drug Target Type
ACR	Acr	Enzyme
ADAD1	Adad1	Enzyme
ADAD2	Adad2	Enzyme
AK7	Ak7	Enzyme
AKAP4	Akap4	Enzyme
DDX4	Ddx4	Enzyme
DPY19L2	Dpy19l2	Enzyme
ENO4	Eno4	Enzyme
FKBP6	Fkbp6	Enzyme
GAPDHS	Gapdhs	Enzyme
LDHC	Ldhc	Enzyme
LRGUK	Lrguk	Enzyme
MMEL1	Mmel1	Enzyme
MOV10L1	Mov10l1	Enzyme
OAZ3	Oaz3	Enzyme
PRSS37	Prss37	Enzyme
SPINK2	Spink2	Enzyme
TSKS	Tsks	Enzyme
BRDT	Brdt	Epigenetic
TDRD1	Tdrd1	Epigenetic
LHCGR	Lhcgr	GPCR
CATSPER1	Catsper1	IC
CATSPER3	Catsper3	IC
CATSPER4	Catsper4	IC
KCNU1	Kcnu1	IC
TEX14	Tex14	Kinase
TSSK6	Tssk6	Kinase
DMRT1	Dmrt1	TF
SOHLH2	Sohlh2	TF
SRY	Sry	TF
YBX2	Ybx2	TF
WT1	Wt1	TF
PRDM9	Prdm9, Zfp78	TF; Epigenetic
SLC25A31	Slc25a31	Transporter
AMH	Amh	Unknown
NXF2	Nxf2, Nxf7	Unknown
ACTL7B	Actl7b	Unknown
BOLL	Boll	Unknown
CAPZA3	Capza3	Unknown
CCDC87	Ccdc87	Unknown
DAZL	Dazl	Unknown
DHH	Dhh	Unknown
DMC1	Dmc1	Unknown
HORMAD1	Hormad1	Unknown
HORMAD2	Hormad2	Unknown
INSL3	Insl3	Unknown
IZUMO1	Izumo1	Unknown
KLHL10	Klhl10	Unknown
M1AP	M1ap	Unknown
MAEL	Mael	Unknown
MEIOB	Meiob	Unknown
MSH4	Msh4	Unknown
NANOS2	Nanos2	Unknown
NANOS3	Nanos3	Unknown
ODF1	Odf1	Unknown
PACRG	Pacrg	Unknown
PIWIL1	Piwil1	Unknown
PMFBP1	Pmfbp1	Unknown
PRM1	Prm1	Unknown
PRM2	Prm2	Unknown
RAD21L1	Rad21l	Unknown
RAD51C	Rad51c	Unknown
RBMXL2	Rbmxl2	Unknown
ROPN1	Ropn1	Unknown
SMC1B	Smc1b	Unknown
SMCP	Smcp	Unknown
SPACA1	Spaca1	Unknown
SPAG4	Spag4	Unknown
SPATA16	Spata16	Unknown
SPATA22	Spata22, Gm49340	Unknown
SPEM1	Spem1	Unknown
SPO11	Spo11	Unknown
STAG3	Stag3	Unknown
STRA8	Stra8	Unknown
SUN5	Sun5	Unknown
SYCE1	Syce1	Unknown
SYCE2	Syce2	Unknown
SYCP1	Sycp1	Unknown
SYCP3	Sycp3, 1700013H16Rik, 1700040F15Rik, 3830403N18Rik, Gm773, Gm1993, Gm5169, Gm14819, Gm20929, Gm28102, Gm35134, Slx, Slxl1, Sly, Xlr, + 91 more Gm_ symbols	Unknown
TEX101	Tex101	Unknown
TEX15	Tex15	Unknown
THEG	Theg	Unknown
TNP1	Tnp1	Unknown
TNP2	Tnp2	Unknown
TTC21A	Ttc21a	Unknown
ZPBP	Zpbp	Unknown
Dispensable or Display Sub-Fertility and/or Non-Reproductive Phenotype in Null Mice
Human Gene Symbol	Mouse Ortholog Gene Symbol	Drug Target Type
ACPP	Acpp	Enzyme
ACSBG2	Acsbg2	Enzyme
ADAM2	Adam2	Enzyme
GALNTL5	Galntl5	Enzyme
PCSK4	Pcsk4	Enzyme
PDHA2	Pdha2	Enzyme
PLCZ1	Plcz1	Enzyme
PRSS21	Prss21	Enzyme
TERT	Tert	Enzyme
TGM4	Tgm4	Enzyme
USP26	Usp26	Enzyme
ADGRG2	Adgrg2	GPCR
FSHR	Fshr	GPCR
NMBR	Nmbr	GPCR
CTCFL	Ctcfl	TF
DMRTB1	Dmrtb1	TF
ESX1	Esx1	TF
NANOG	Nanog	TF
SALL4	Sall4	TF
CCDC114	Ccdc114	Unknown
CCNO	Ccno	Unknown
CMTM2	Cmtm2a, Cmtm2b	Unknown
CRISP1	Crisp4	Unknown
CRISP2	Crisp2	Unknown
CTNS	Ctns	Unknown
DKKL1	Dkkl1	Unknown
DNAH10	Dnah10	Unknown
DSG4	Dsg4	Unknown
EDDM3B	Eddm3b	Unknown
GGN	Ggn	Unknown
IFNG	Ifng	Unknown
IL5	Il5	Unknown
LY6E	Ly6e	Unknown
MOSPD3	Mospd3	Unknown
MSMB	Msmb	Unknown
NODAL	Nodal	Unknown
OFCC1	Ofcc1	Unknown
PATE1	Pate1	Unknown
PRM3	Prm3	Unknown
RSPH9	Rsph9	Unknown
SPATA4	Spata4	Unknown
SPATA9	Spata9	Unknown
TEX13A	Tex13a, Tex13b	Unknown
TEX13B	Tex13a, Tex13b	Unknown
TXNDC2	Txndc2	Unknown
UBQLN3	Ubqln3	Unknown
WBP2NL	Wbp2nl	Unknown
XRCC2	Xrcc2	Unknown
No Knockout Mouse Data Available
Human Gene Symbol	Mouse Ortholog Gene Symbol	Drug Target Type
TSSK2	Tssk2	Kinase
HSFY1	Hsfy2	TF
HSFY2	Hsfy2	Unknown
RBMY1F	Gm10256, Gm10352, Gm21677, Gm21693, Gm21704, Gm21708, Gm29289, Gm3376, Gm4064, Rbmy	Unknown
ACRV1	Acrv1	Unknown
ACTL7A	Actl7a	Unknown
CFAP161	Cfap161	Unknown
CFAP221	Cfap221	Unknown
DCAF12L1	Dcaf12l1, Dcaf12l2	Unknown
DCDC2C	Dcdc2c	Unknown
DEFB126	Defb22	Unknown
DNAH8	Dnah8	Unknown
DNAJB13	Dnajb13	Unknown
EPPIN	Eppin, Wfdc6a, Wfdc6b	Unknown
FAM47C	4930402K13Rik, 4930480E11Rik, Fam47c	Unknown
FAM71D	Fam71d	Unknown
FATE1	Fate1	Unknown
FSIP2	Fsip2	Unknown
FTHL17	Fthl17a, Fthl17b, Fthl17c, Fthl17d, Fthl17e, Fthl17f	Unknown
GTF2A1L	Gtf2a1l	Unknown
HEATR4	Heatr4	Unknown
LRWD1	Lrwd1	Unknown
MAGEB4	Mageb4	Unknown
NME8	Nme8	Unknown
PABPC3	Pabpc1, Pabpc2, Pabpc6	Unknown
RBMY1A1	Gm10256, Gm10352, Gm21677, Gm21693, Gm21704, Gm21708, Gm29289, Gm3376, Gm4064, Rbmy	Unknown
RBMY1B	Gm10256, Gm10352, Gm21677, Gm21693, Gm21704, Gm21708, Gm29289, Gm3376, Gm4064, Rbmy	Unknown
RBMY1D	Gm10256, Gm10352, Gm21677, Gm21693, Gm21704, Gm21708, Gm29289, Gm3376, Gm4064, Rbmy	Unknown
RBMY1E	Gm10256, Gm10352, Gm21677, Gm21693, Gm21704, Gm21708, Gm29289, Gm3376, Gm4064, Rbmy	Unknown
RBMY1J	Gm10256, Gm10352, Gm21677, Gm21693, Gm21704, Gm21708, Gm29289, Gm3376, Gm4064, Rbmy	Unknown
SPAG11B	Spag11a, Spag11b, Gm45826	Unknown
SPATA17	Spata17	Unknown
SPATA32	Spata32	Unknown
STPG2	Stpg2	Unknown
TMEM95	Tmem95	Unknown
TSGA10	Tsga10	Unknown
TXNDC8	Txndc8	Unknown

## Sheet: Sheet2
			1700013H16Rik
			1700040F15Rik
			3830403N18Rik
Gm10058
Gm10096
Gm10147
Gm10230			Slx
Gm10486			Slxl1
Gm10487			Sly
Gm10488			Sycp3
Gm14525			Xlr
Gm14632
Gm14819
Gm16405
Gm16430
Gm1993
Gm2012
Gm2030
Gm20736
Gm20792
Gm20814
Gm20817
Gm20820
Gm20824
Gm20835
Gm20837
Gm20838
Gm20843
Gm20850
Gm20855
Gm20869
Gm20870
Gm20883
Gm20888
Gm20890
Gm20894
Gm20896
Gm20897
Gm20903
Gm20905
Gm20906
Gm20908
Gm20911
Gm20916
Gm20920
Gm20929
Gm20931
Gm20937
Gm21094
Gm21095
Gm21117
Gm21173
Gm21209
Gm21256
Gm21258
Gm21294
Gm21317
Gm21366
Gm21409
Gm21477
Gm21488
Gm21497
Gm21518
Gm21627
Gm21650
Gm21739
Gm21760
Gm21858
Gm21861
Gm21865
Gm21996
Gm28102
Gm28490
Gm28510
Gm28553
Gm28576
Gm28827
Gm28870
Gm28891
Gm28897
Gm28919
Gm28961
Gm28998
Gm29110
Gm29276
Gm29554
Gm29564
Gm29582
Gm29866
Gm30737
Gm31571
Gm35134
Gm4297
Gm4836
Gm5168
Gm5169
Gm5934
Gm5935
Gm6121
Gm773
